# Supplementary material for: A Bioactive Benzyl Terpene from Acridocarpus smeathmannii Inhibits Human Prostate Smooth Muscle Contractility
Source: Molecules. 2026 Apr 22;31(9):1380. doi: 10.3390/molecules31091380 (PMC13165309; doi:10.3390/molecules31091380)
Supplement: Supplementary file 1 [file molecules-31-01380-s001.zip]

Archive with 1 entries (1 files):
- molecules-4185946-supplementary.pdf
